# Supplementary material for: Impact of initial vancomycin pharmacokinetic/pharmacodynamic parameters on the clinical and microbiological outcomes of methicillin-resistant Staphylococcus aureus bacteremia in children
Source: PLoS One. 2021 Apr 1;16(4):e0247714. doi: 10.1371/journal.pone.0247714 (PMC8016336; doi:10.1371/journal.pone.0247714)
Supplement: S1 Data — (XLSX) [file pone.0247714.s001.xlsx]

## Sheet: pt Data
Patient information										locallized infection																				Severity				Line related infection						Underlying disease
Sex	Age_year	Bwt	Ht	Hospital_acq	Hx_MRSAinf/colonization	Hx_of_OP	Hx of hospitalization	Hx of dialysis	LongTermCare	Localization_inf	If_yes_specify	ET_tube	VAPsx	removed	clinical_sx	Van_dose	Van_TDM	Peak_TDM	Dose	AUC_MIC	Vdose2	TDM2	A/M2	Vdose3	TDM3	A/M3	TDMaver	A/Msimple	prev. ICU more than 1mo	Severity	Vent apply	ICU care	Others	C_line	C_inf	detect_hr	related_asso	removed_C	tip_Cx	Underlying_dz	Und_specify1	Und_specify2	Und_specify3	most_significant	GM	MIC	Ciprofloxacin	MIC	TMP/SMZ
F	17.25	27	142.3	1	1	2	2	2	2	1	4	1	1		3	41.2	4.1	15.5	19	95.8413	48.2	4.8	22.3281				4.45	26.7	1	1	1	1		1	1		3	1	1	1	12			12	1	4>	3	2<	1
M	0.166667	5.2	52.7	1	1	1	2	2	2	1	4	1	1		3	40	5.5	14.6	12	125.7			0				5.5	33	2	1	1	1		1	3			1	3	1	1	2		1	2	8	3	2<	1
F	1.66667	10	82.4	1	0	0	1	0	0	0					1	40	9.1		12	126.457	60								0	0	0	0	0	0						0					1	1>	1	1>	1
F	0.666667	5.8	70	1	1	1	1	2	2	1	3	4		1	1	40	4.5		18	127.417	60	4.4	74.6755				4.45	26.7	3	0	2	2		1	1		3	1	1	1	16			16	1	4>	1	1>	1
F	9.08333	22.5	117	1	0	1	1	0	0	1	1				1	40	18.6		4	139.098	30	10.2		45.5	22.6				0	1	1	1	0	0						1	16			16	1	1>	3	2<	1
M	1	8.7	76	1	1	1	1	2	2	0		4			1	40	6		14	141.919	50	11.4	80.8445				8.7	52.2	3	0	2	2		1	2		3	1	3	1	16			16	1	1>	3	2<	1
M	0.5	8.3	63	1	1	1	1	2	1	1	2			1	1	45	6.6	17.2	9	163.997	51.7	14.1	85.6451	61.17	8.9	101.333			1	0	2	2		1	3					1	1			1	3	8<	3	8<	1
M	2.16667	9.6	96	1	1	1	1	0	0	1	4				3	20	8		4	167.814	15.6	10.4		20	10.4				1	1	1	1	0	1	1	2.6	0	0	3	1	1	15		1	3	8<	3	2<	1
M	1.58333	10	86	1	1	2	1	2	2	1	4	1	1		1	36	2.3	1.6	10	179.34	54	2.3	64.8046				2.3	13.8	1	1	1	1		1	1		1	0		1	11	16		16	3	8<	3	2<	1
F	1.41667	7.3	79.3	1	0	1	1	0	0	1	1			1	3	60	6.7		4	179.678	82	10.5		87	10.7					0	0	0	0	1	1		1	1	3	1	7	8		7	3	8<	3	2<	3
M	2.5	10.1	82.6	1	1	1	1	0	0	1	1			1	1	40	40.6		4	188.869	10	16.3		12					1	1	1	1	0	1	1	1.5	1	1	1	1	1			1	3	8<	3	2<	3
F	0.583333	8.2	69.3	1	1	1	1	2	2	1	1	4		1	1	37	4.3	10.3	17	206.521	48.7	5.7	73.1638	60.9	8.6	91.4923	6.2	37.2	3	0	2	2		1	1		3	1	1	1	7	11		7	3	8<	1	1>	1
F	0.416667	3.9	51	1	1	1	1	2	2	0		3			1	36	6		4	217.261	54	6.3	150.654	70	12.6	195.292	8.3	49.8	3	0	2	2		1	1	15.3	2	1	3	1	2	3	16	16	3	8<	3	2<	1
F	14.5	24.5	120	1	2	1	1	2	1	1	2	2		2	1	40	2.5		4	224.475	61.2	6.4	118.569	65.3	8.9	126.512	5.93333	35.6	2	1	1	2		0						1	15	16		16	3	8<	3	2<	1
M	0.666667	5.9	64	1	1	2	1	2	2	1	1	2			1	37.2	4.1	8.7	15	239.661	44.06	5.2	126.529				4.65	27.9	2	1	1	1		1	1		3	1	1	1	6	16		6	1	1>	1	1>	1
F	0.583333	6.49	69	1	1	1	1	0	0	1	1			1	1	40	3.7		8	252.599	60	18.1		40	7.8					0	0	0	0	1	1	22.6	1	1	1	1	3	12	15	3	3	8<	3	2<	1
M	6.5	17.8	114.1	1	1	1	1	0	0	1	1				1	40	2.5		8	262.442	70	11.5		80	12.5				0	0	0	0	0	1	1	17.3	2	0		1	16			16	1	1>	3	2<	1
F	0.333333	2.7	51.5	1	1	1	1	2	2	0		4			1	45.9	4.1	14.1	16	270.471	64.2	16.8	172.781				10.45	62.7	3	0	2	2		1	2		3	1	3	1	16			16	3	8<	3	2<	3
F	1.41667	13.2	86	1	2	1	1	2	1	0		4			3	50	5.4		4	271.358	60	3.9	82.7276	72.7	6.3	100.238	5.2	31.2	3	0	2	2		1	3			0		1	7	8	11	8	1	1>	1	1>	1
M	0.416667	6.96	67	1	1	0	1	0	0	0					1	40	3.5		4	272.963	62	9		80	7.8					0	0	0	0	1	1	17.9	2	0		1	12			12	3	8<	1	1>	1
F	1.66667	6.4	71.7	1	0	1	1	0	0	1	1			1	1	40	7.1		8	273.975	60									1	1	0	0	1				1	0	1	15			16	1	1>	1	1>	1
M	0.416667	5.3	89.1	1	1	1	1	2	1	1	3	3		1	1	40	7.5		4	283.188	61.5	11.7	112.093	72	22.7	131.231	13.9667	83.8	1	1	2	1		1	1	13.6	1	1	3	1	1			1	3	8<	1	1>	1
F	2.66667	8.48	76	1	1	1	1	2	2	1	4	1	1		1	40	6.3	20.5	6	290.815	50	9.1	266.053	60	8.3	319.263	7.9	47.4	2	1	1	1		0						1	1	2	16	1	3	8<	3	2<	1
F	3.75	10.4	86	1	0	1	1	1	0	1	1			1	3	30	7.5	21	7	294.015	44	15.7		56	14.9				1	1	1	1	0	1	1	5.7	0	1	3	1	1	2	15	1	1	1>	1	1>	1
M	4.08333	12.5	103.5	1	1	1	1	2	1	0					3	38.4	5.5	11.2	10	295.975	44.8	7.3	191.219	60	9.3	256.097			1	1	1	1		1	1	15.8	1	0		1	7			7	1	1>	1	1>	1
M	0.333333	2.7	48	1	1	1	1	0	0	1	1				3	40	11.8			307.256										1	1	1	0	1	1	14.7	2	0		1	1	2	3	1	1	1>	1	1>	1
M	0.416667	8.6	68.5	1	0	1	1	0	0	1	1			1	1	40	6.5		4	308.193	50	12.9							0	0	0	0	0	1	1	11.5	1	1	1	1	15			16	1	1>	1	1>	1
M	4.08333	12.5	103.5	1	1	1	1	0	0	0					1	40	5.5	11.2	8	308.307	46	7.3		53	3.6					1	1	1	0	1	1	15.8	1	0		1	7			7	1	1>	1	1>	1
M	0.25	6.9	62.5	1	0	1	0	0	0	1	1			1	1	40	6.4		11	309.921	65	8.7		74	15.1					0	0	0	0	1	1	9.3	2	1	1	1	13			13	3	8	1	1>	1
M	0.666667	8.6	70.5	1	0	1	1	0	0	0					1	40	4.5		8	311.286	46.5	16							0	0	0	0	0	0						1	1	15		16	1	1>	1	1>	1
M	2.25	12	83.2	1	0	1	1	0	0	1	1			1	1	40	2.7		8	316.328	80	12.1		100	13.7				0	0	0	0	0	1	1	5.1	1	1	1	1	7			7	1	1>	1	1>	1
F	0.25	2.75	51	1	1	1	1	2	1	0		2			2	36.3	11.6	17.4	3	318.727	54.5	9.6	390.545				10.6	63.6	1	1	1	1		1	1	17.7	2	0		1	1	2	11	2	1	1>	1	1>	1
M	4.08333	14.8	99.6	1	0	1	1	0	0	0					1	40	5.5	11.2	7	321.023	46	7.3		53	9.3					1	1	1	0	1	1	15.8	1	1	3	1	7			7	1	1>	1	1>	1
F	0.25	3.6	52	1	1	1	1	2	2	1	1	4			1	41.1	5.5	13.1	6	326.876	61.1	6.1	280.717	63.3	6.3	290.825	5.96667	35.8	2	1	1	1		1	1		3	1	1	1	1	2	3	1	3	8<	1	1>	1
F	0.333333	5.2	66.7	1	2	1	2	2	2	0	0	4			1	40	6.5		26	328.116	56	7.8	227.044	64	11.8	259.479	8.7	52.2	3	0	2	2		0						1	1				1	1>	1	1>	1
M	3.75	12.1	96	1	0	0	1	0	0	0					1	60	2.6		4	334.483	80	3.3		100	23.8				0	0	0	0	0	1	1	27	2	0		1	16	8		10	1	1>	1	1>	1
M	1.33333	6.6	66	1	1	2	1	2	2	1	1	3			3	60.6	3.7	22	12	336.394	75.7	6.2	186.621	77.2	12.6	190.319	7.5	45	3	0	2	2		1	1	5.9	1	1	1	1	12			16	3	8<	3	2<	1
F	2.08333	11.2	90	1	2	2	2	2	2	0		3			2	40	25.6	39.1	4	337.443	20	4.3	106.77	30	5.2	160.154	11.7	70.2	1	1	1	1		1	1	17.6	1	0		1	1			1	3	8<	1	1>	1
F	0.916667	8.7	70	1	1	1	1	2	3	1	1	2		2	3	41.3	3.8		10	337.528	57.4	7.9	306.233	68.9	9.8	367.587	7.16667	43	3	0	2	2		1	1		1	1	1	1	1	16		16	1	1>	1	1>	1
F	0.333333	7.4	55	1	1	2	1	2	2	0					3	40	12.5	21.3	4	339.261	45	11.2	236.166	47.5	17.2	249.286			1	1	2	1		1	3			0		1	2	3		3	3	8<	3	2<	1
F	0.166667	7.4	57	1	0	0	1	0	0	1	4				3	42	4.4		4	342.8	70	9.3		70	14.6				0	1	1	1	0	1	1	19.6	1	0	3	1	15			15	1	1>	1	1>	1
M	0.916667	9.5	75.5	1	0	0	0	0	0	0					1	40	7.2		4	343.762	62.5	29.9							0	0	0	0	0	0						0					1	1>	1	1>	1
F	0.166667	5.6	57.5	1	0	0	1	0	0	0					1	64	12		16	348.016	68	11.9		68	8.8					1	1	1	0	1	1	12	1	1	3	1	3			3	3	8<	3	2<	1
M	1	6.6	6.8	1	1	1	1	0	0	1	1				1	60	18.1		16	351.96	72	14.9							0	0	0	0	0	1	1	13.7	2	0		1	16			16	1	1>	1	1>	1
M	0.166667	6.1	60.1	1	2	1	2	2	2	0		3			1	21.6	11	32.9	4	357.848	10	28	198.946				19.5	117	3	0	2	2		1	2		3	0		1	7	8	9	7	1	1>	1	1>	1
M	6.58333	24.55	118.4	1	1	1	1	2	1	1	1			2	1	40	6.7	30.6	16	359.544	62	13.1	346.411	71	13.8	396.696			3	0	2	2		1	1	14.7	1	0		1	15			16	3	8<	3	2<	1
F	0.166667	3.99	56	1	1	2	2	2	2	0					2	40	9.5	26.7	8	382.23	40	16.4	219.285	38	11.4	208.32			1	1	1	1		1	1	24	2	1	3	1	3			3	1	1>	1	1>	1
M	0.416667	3.7	58	1	1	1	1	0	0	1	2			1	1	60	6.4		12	384.16	80	12.9								0	0	0	0	0						1	1			1	1	1>	1	1>	1
M	0.25	6.3	68	1	1	2	1	2	2	1	1	4			3	40	6	16.4	4	385.315	50	10.9	264.181				8.45	50.7	2	1	2	1		1	1		3	1	1	1	16			16	1	1>	1	1>	1
M	2.91667	11.2	85	1	2	1	1	2	2	1	5	4		1	1	57.6	8.8	20.7	10	400.11	61	15.3	236.533				12.05	72.3	3	0	2	2		1	1		3	1	1	1	2	16		12	3	8<	3	2<	1
M	1.16667	4.7	63	1	1	1	1	2	1	0					3	55	22.4	49.4	4	408.917	40	10.5	236.195	34	9.5	200.766			2	1	1	1		0						1	1	3	16	16	3	8<	3	2<	1
M	1.16667	7.6	75	1	0	1	1	0	0	0					1	60	14.6		12	415.277										0	0	0	0	0						1	1			1	3	8<	1	1>	1
M	3	13.2	92.3	1	1	1	1	0	0	0					1	60	3.5		11	417.017	63	6.2		72	11.7				0	0	0	0	0	0						1	1			1	1	1>	1	1>	1
F	0.333333	4.7	61	1	1	1	1	2	2	1	4	1	1	2	1	39	3.5	9	8	421.58	48.8	4.4	134.42	60	8.6	165.271	5.5	33	1	1	1	1		1	2			1	3	1	1	2		1	3	8<	3	2<	1
F	0.333333	7.3	55	1	0	0	1	0	0	1	1			0	2	50	12.5	21.3	3	422.637	52	11.2		46	14.1					1	1	1	0	1	1	22.2	1	0		1	2	3		2	3	8<	3	2<	1
M	6.75	19.2	117.7	0	0	1	1	0	0	1	1				1	62.5	6.1		8	433.62	62.5	19.2		53						0	0	0	0	1			1	1	3	1	7	8		8	1	1>	1	1>	1
M	13.8333	30.7	150	1	1	1	1	0	0	1	2			1	1	60	13.6		12	434.157	60	14.2		67	30.9				0	0	0	0	0	0						1	12			12	1	1>	3	2<	1
M	1.58333	5.9	68	1	1	2	1	2	1	0		2			1	40	10		12	447.635			0				10	60	1	1	1	1		1	2			0		1	16			16	3	8<	3	2<	1
M	13.1667	40.5	167	1	0	0	1	0	0	1	1			1	1	60	13.8		8	449.953	50								0	0	0	0	0	1	1	27.7	2	1	3	1	7			7	3	8<	3	2<	1
M	0.333333	5.7	63.6	1	2	2	2	2	2	0		3			1	63.1	9.3		7	454.009	67.8	10	193.184				9.65	57.9	3	0	2	2		0						1	1	16		1	3	8<	1	1>	1
M	1.58333	7.5	79	1	1	1	1	0	0	0					1	60	20		8	463.797	53	20.3							0	0	0	0	0	0						1	1	15		1	3	8<	3	2<	1
F	7.08333	30	132	1	1	1	1	0	0	0					1	60	12.3		8	479.484	66	25.7							0	0	0	0	0	1	0	17	2	0		1	7			7	1	4	1	1>	1
M	0.75	11.7	74.3	1	1	1	1	2	2	1	5	4		2	1	41.2	2.5		14	493.51	61.5	4.9	218.709	82	7.8	291.613	5.06667	30.4	2	1	1	1		1	2		3	0	3	1	2	7	16	12	3	8<	3	2<	1
F	10	34.5	141.7	1	1	1	1	0	0	0					1	60	5.3		4	521.672	83.5	18.3		50	15.7					0	0	0	0	1		15.1	2	1	4	1	7			7	1	1>	1	1>	1
F	1.08333	11	78.3	1	1	0	1	0	0	0					1	60	12.2		18	522.694										0	0	0	0	0						1	2			2	1	1>	1	1>	1
F	15.75	43.1	151.7	1	1	1	1	0	0	1	1				1	40	4	11.3	4	540.876	60	36.8		18.6	11.3				0	1	1	1	0	1	1		2	1	3	1	7			7	3	8<	1	1>	1
M	15.4167	83.4	171	1	2	2	1	2	2	0		4			1	24	6.1	17.3	11	623.702	33.5	11.3	629.415				8.7	52.2	2	1	1	1	IVIG	1	3		3	1	1	1	11	16		16	3	8<	3	2<	1
M	0.416667	2.8	80	1	2	2	1	2	2	0		2			1	40	20.9	33.5	9	662.034	29	28.1	225.785	15.2	3.8	118.342	17.6	105.6	1	1	1	1		1	1	11.6	1	1	1	1	2	3	11	2	3	8<	3	2<	1
F	0.166667	4.6	57.6	1	1	1	1	2	2	1	1	3		1	1	40	3.2	8.3	14	686.275	53.6	5.3	413.879				4.25	25.5	1	1	1	1		1	1		3	1	1	1	1			1	3	8<	3	2<	1
M	0.5	5.1	64	1	1	1	1	2	1	1	3			2	1	44	4.9		13	691.504	55	17.9	513.968	50	11.8	467.243			3	0	2	2		0						1	1			1	1	4	1	1>	1
M	0.5	9.3	68.4	1	1	1	1	2	2	1	4	1		2	1	40	13.4	165.5	8	777.933	36.3	6.2	473.821				9.8	58.8	2	1	1	1		1	1		3	1	1	1	16			1	3	2<	3	2<	1
M	2.5	12	87.7	1	0	0	1	0	0	0					1	60	49.9		12	1119.67	33	39.3			5				0	0	0	0	0	1	1	15	2	1	3	1	7			7	1	1>	1	1>	1
[truncated: 32 more columns]
